# Supplementary material for: Dissection of the genetic architecture of three seed‐quality traits and consequences for breeding in Brassica napus
Source: Plant Biotechnol J. 2018 Jan 25;16(7):1336–48. doi: 10.1111/pbi.12873 (PMC5999192; doi:10.1111/pbi.12873)
Supplement: Supplementary file 2 — Table S1 Summary of 238 varieties and resequencing data. Table S2 Distribution of SNPs and INDELs on 19 chromosomes of B. napus. Table S3 The annotation of SNPs and InDels in B. napus. Table S4 Summary of genome‐wide significant association signals. Table S5 The candidate genes for the associated loci detected by GWAS. Table S6 Summary of pathways of the candidate genes for GSC. Table S7 List of the primers used in this study. [file PBI-16-1336-s002.xlsx]

## Sheet: Table S1
Table S1 Summary of 238 varieties and resequencing data
Codea	Variety	Geographic origin	No. of PE reads	Depth
g001	Zhongshuang2	Hubei (China)	94357962	16.7
g002	Zhongza-H8002	Hubei (China)	64598740	11.43
g003	YD18	Hubei (China)	39210752	6.94
g004	Zhongyou9636	Hubei (China)	33828004	5.99
g005	Qingyou331	Qinghai (China)	30182023	5.34
g006	2000V57	Chongqing (China)	43956361	7.78
g007	Impulse	SW(Australia)	45441486	8.04
g008	Dunkeld	Australia	30903842	5.47
g009	Rainbow	Australia	40193418	7.11
g010	Monty	Australia	26340719	4.66
g011	A1066	Hubei (China)	38221071	6.76
g012	A2066	Hubei (China)	37243792	6.59
g013	25P34-1	Hubei (China)	21968917	3.89
g014	Yunyou5	Yunnan (China)	46033100	8.15
g015	Xiangyou15	hunan (China)	44558509	7.89
g016	Huashuang5	Hubei (China)	120425517	21.31
g017	Zhongshuang9	Hubei (China)	49734719	8.8
g018	H090	Yunnan (China)	31531195	5.58
g019	Qinyou7	Shanxi (China)	58989414	10.44
g020	Ienvenu	Canada	29025177	5.14
g021	Norin24	Japan	34120131	6.04
g022	EBONY	Canada	40549409	7.18
g023	Surpass-400	Australia	39941295	7.07
g024	Quantum(oo)	Canada	64716557	11.45
g025	Sprint(oo)	Europe	42726241	7.56
g026	G1028	Europe	30442321	5.39
g027	SC-UG3	Canada	30159926	5.34
g028	Pinnade(TT)	Australia	43866002	7.76
g029	Drum(TT)	Canada	32690896	5.79
g030	G1032	Hubei (China)	28331174	5.01
g031	Wuxue2004	Hubei (China)	44874295	7.94
g032	SC-UG6	Hubei (China)	40017086	7.08
g033	Bugle(TT)	Canada	63493923	11.24
g034	Karod(TT)	Canada	28184477	4.99
g035	G1037	Hubei (China)	41866534	7.41
g036	G1038	Hubei (China)	40688480	7.2
g037	Surpass-600(TT)	Australia	38021623	6.73
g038	Roundup	Canada	37299713	6.6
g039	Alto(oo)	Australia	36822064	6.52
g040	25CC3	Australia	44599181	7.89
g041	25CC1	Australia	34122697	6.04
g042	G1044	Europe	82809069	14.66
g043	G1045	Shanghai (China)	31056960	5.5
g044	Xiwang106	Hubei (China)	50879821	9.01
g045	24101	Hubei (China)	69939840	12.38
g046	Fuyou2	Sichuan (China)	34652289	6.13
g047	Fan15	Hubei (China)	56823699	10.06
g048	Deyou890	Sichuan (China)	32622691	5.77
g049	25yangsheng	Hubei (China)	45315182	8.02
g050	Chuan91	Sichuan (China)	54545640	9.65
g051	DS	Hubei (China)	41541868	7.35
g052	Huyou14	Shanghai (China)	42169054	7.46
g053	Huyou15	Shanghai (China)	30069372	5.32
g054	Huyou16	Shanghai (China)	41471720	7.34
g055	Huxiuqing	Shanghai (China)	43810340	7.75
g056	Shenyouqing	Shanghai (China)	25738793	4.56
g057	G1060	Hubei (China)	64177877	11.36
g058	G1061	Hubei (China)	32597471	5.77
g059	G1062	Hubei (China)	29847794	5.28
g060	G1063	Hubei (China)	36582993	6.47
g061	G1064	Hubei (China)	25439842	4.5
g062	G1065	Hubei (China)	27146316	4.8
g063	G1066	Hubei (China)	23566220	4.17
g064	G1067	Hubei (China)	21716517	3.84
g065	G1068	Hubei (China)	37419181	6.62
g066	G1069	Hubei (China)	32529033	5.76
g067	G1070	Hubei (China)	30514575	5.4
g068	G1071	Hubei (China)	25956848	4.59
g069	G1072	Hubei (China)	32508435	5.75
g070	G1073	Hubei (China)	26151166	4.63
g071	G1074	Hubei (China)	23859398	4.22
g072	G1075	Hubei (China)	29672332	5.25
g073	G1076	Hubei (China)	26653606	4.72
g074	G1077	Hubei (China)	27297662	4.83
g075	G1078	Hubei (China)	22154412	3.92
g076	G1080	Hubei (China)	20782894	3.68
g077	G1081	Hubei (China)	26827310	4.75
g078	G1082	Hubei (China)	28807608	5.1
g079	G1083	Hubei (China)	28197309	4.99
g080	Huashuang4	Hubei (China)	34014761	6.02
g081	G1085	Hubei (China)	78446230	13.88
g082	1728-1	Hubei (China)	31556979	5.59
g083	G1087	Hubei (China)	57809270	10.23
g084	25Z0065-1	Hubei (China)	26585420	4.71
g085	24R14	Hubei (China)	27082358	4.79
g086	257052	Hubei (China)	26043784	4.61
g087	25F371-1	Hubei (China)	26046813	4.61
g088	Rongyou4	Sichuan (China)	29271514	5.18
g089	Mianyou12	Sichuan (China)	28844203	5.11
g090	Zheshuang3	Zhejiang (China)	31330201	5.55
g091	Chuanyou58	Sichuan (China)	26219275	4.64
g092	324	Hubei (China)	20275276	3.59
g093	4014	Hubei (China)	20129994	3.56
g094	84001	Hubei (China)	85527083	15.14
g095	84004	Hubei (China)	25847005	4.57
g096	Aijiazao	Hunan (China)	26560733	4.7
g097	Baihua	Hubei (China)	74472605	13.18
g098	Bokwok.B	Europe	27118440	4.8
g099	Bolko	Europe	25028874	4.43
g100	Chengdu186	Chengdu (China)	54876849	9.71
g101	Cibrabra	Europe	23472772	4.15
g102	DSV-SR-10	Europe	39176111	6.93
g103	Huyou9-11	Shanghai (China)	63811344	11.29
g104	Jiayou3	Canada	30053145	5.32
g105	Ningyou7	Jiangsu (China)	28216872	4.99
g106	Nonglin22	Japan	55135887	9.76
g107	Nonglin40	Japan	30900186	5.47
g108	Tieganqing	China	28063631	4.97
g109	Xinghuahuang	China	30752863	5.44
g110	Yunyou-8	Yunnan (China)	19772411	3.5
g111	4312huashuang1	Hubei (China)	23327255	4.13
g112	91806huashuang3	Hubei (China)	28259514	5
g113	Bvonowshi-DH	Europe	25423767	4.5
g114	NingRS-1	Jiangsu (China)	32958127	5.83
g115	YD18-DH	Hubei (China)	33676126	5.96
g116	Ganyou12	Jiangxi (China)	40589780	7.18
g117	Gannaizi-1	Hubei (China)	40922593	7.24
g118	Guizhouqianxuan	Guizhou (China)	40026279	7.08
g119	Gulliver	Europe	38373568	6.79
g120	H-30	Europe	47152717	8.35
g121	H-47	Europe	38920816	6.89
g122	H-5	Europe	45759930	8.1
g123	CAo3Ho-4	Canada	102263510	18.1
g124	Cao221167	Canada	33005061	5.84
g125	Zayuan1	Hubei (China)	36614581	6.48
g126	Kangnongda	Hubei (China)	85268636	15.09
g127	018A1	Australia	86346272	15.28
g129	P315-1	Hubei (China)	26068261	4.61
g130	G1135	Hubei (China)	28166118	4.99
g131	Jia99H99-15NR	Canada	32638705	5.78
g134	G1140	Hubei (China)	40068229	7.09
g135	G1141	Hubei (China)	36791204	6.51
g136	Jia99/98	Canada	39920943	7.07
g137	GanbaiF7	Hubei (China)	32838571	5.81
g138	GanganF7	Hubei (China)	66001372	11.68
g139	G1145	Hubei (China)	40576082	7.18
g140	25Z0065-2	Hubei (China)	39297959	6.96
g141	No.2127-17	China	174806066	30.94
g142	ZY821	Hubei (China)	140931881	24.94
g143	s1	Hubei (China)	93066776	16.47
g144	s2	Hubei (China)	176033370	31.16
g145	m201	Hubei (China)	53924590	9.54
g146	m202	Hubei (China)	55496926	9.82
g147	Bakworb	Europe	33034291	5.85
g148	Bronowski	Europe	37933264	6.71
g149	G1155	Hubei (China)	29451978	5.21
g150	Chuanyou11	Sichuan (China)	24996390	4.42
g151	Dac-chosen	Europe	25869810	4.58
g152	Rexi	Europe	37380345	6.62
g153	Fu2	China	25955585	4.59
g154	Ganyou2	Jiangxi (China)	38146485	6.75
g155	Ganyou3	Jiangxi (China)	39801366	7.04
g156	Ganyou14	Jiangxi (China)	34747838	6.15
g157	Guizhouqianxuan6	Guizhou (China)	37569163	6.65
g158	Huayou11	Hubei (China)	33099008	5.86
g159	Huayou14	Hubei (China)	35778112	6.33
g160	Huayou4	Hubei (China)	52165771	9.23
g161	Huayou5	Hubei (China)	42588464	7.54
g162	Huayou6	Hubei (China)	60750483	10.75
g163	Huayou10	Hubei (China)	42038194	7.44
g164	Huyou9	Shanghai (China)	46414573	8.21
g165	Jet-Ne21	Europe	44089082	7.8
g166	Naleo	Europe	44567769	7.89
g167	Nilla	Europe	36725824	6.5
g168	Primo	Europe	34847533	6.17
g169	Puyou3	China	35896146	6.35
g170	G1178	Japan	75115670	13.29
g171	Wesvlay	Europe	24233170	4.29
g172	Willi	Europe	25772798	4.56
g173	Wuo	Europe	26086212	4.62
g174	Xiangnongyou2	Hunan (China)	26819994	4.75
g175	Xiangnongyou3	Hunan (China)	24799381	4.39
g176	Youguangye	Hubei (China)	31400576	5.56
g177	Ningyou7-DH3	Jiangsu (China)	31097821	5.5
g178	Shan115-2-1	China	31811784	5.63
g179	Zheyou7	Zhejiang (China)	81953472	14.51
g180	Qingyou2	Qinghai (China)	26644069	4.72
g181	Fuyou1	China	72492881	12.83
g182	YP1-DH	China	39531290	7
g183	SV-pyriter	Canada	34363511	6.08
g184	Mricultureilctria	Europe	37612639	6.66
g185	308-2	China	31874894	5.64
g186	350	China	32002109	5.66
g187	352	China	89206469	15.79
g188	629-4	China	28743587	5.09
g189	529-1	China	34356910	6.08
g190	264-1	China	103346368	18.29
g191	473-1	China	39242218	6.95
g192	473-2	China	21053783	3.73
Bn001	ds-5	China	133157597	23.57
Bn002	Canard	UK	37279655	6.6
Bn003	Brutor	France	24039671	4.25
Bn004	Matador	Sweden	26481151	4.69
Bn005	Cresor	France	32070482	5.68
Bn006	Futura	Germany	30902057	5.47
Bn007	Niklas	Sweden	31602971	5.59
Bn008	Optima	Denmark	27981780	4.95
Bn009	CENN	Unknown	28934913	5.12
Bn010	Naval	Unknown	23345292	4.13
Bn011	Wapal	Unknown	26043123	4.61
Bn012	Karoo	Australia	38398139	6.8
Bn013	Comet	Denmark	27441670	4.86
Bn014	Conzuul	Unknown	26936262	4.77
Bn015	Erglu	Germany	24989116	4.42
Bn016	Erra	Germany	22443572	3.97
Bn017	Granit	Sweden	37182561	6.58
Bn018	GULLR	Sweden	24359208	4.31
Bn019	Rioklas	Unknown	27309864	4.83
Bn020	SV0517	Unknown	43814152	7.75
Bn021	Ai1DH	Australia	57469256	10.17
Bn022	Bakow	Poland	31356904	5.55
Bn023	Panter	Sweden	46688348	8.26
Bn024	sollox	Germany	44018323	7.79
Bn025	Quinta	Germany	29318008	5.19
Bn026	Ramses	France	51868355	9.18
Bn027	Slovenska Krajova	Czech Republic	43244613	7.65
Bn028	Altex	Canada	65299118	11.56
Bn029	Andor	Canada	41855507	7.41
Bn030	Drakkar	France	34519549	6.11
Bn031	Grouse	Austrilia	41926963	7.42
Bn032	Bienvenu	France	42010969	7.44
Bn033	Lirason	Germany	34732925	6.15
Bn034	OroDH	Germany	48232329	8.54
Bn035	Tribune	Canada	40642039	7.19
Bn036	Darmor	France	40035173	7.09
Bn037	WestarDH10	Canada	26293005	4.65
Bn038	Yudal	France	36509027	6.46
Bn039	Express	Germany	33496733	5.93
Bn040	Ceres	Germany	42078052	7.45
Bn041	Major	France	42988112	7.61
Bn042	Liho	Germany	49598467	8.78
Bn043	Ningyou	China	77038857	11.04
Bn044	Tapidor	France	66966927	11.85
Bn045	Brauner Schnittkohl	Unknown	20245999	3.58
Bn046	Dwarf Essex	UK	31389140	5.56
Bn047	English Giant	UK	33593913	5.95
Bn048	Vige DH1	Unknown	30248007	5.35
Bn049	Zhongshang11	China	65073750	11.52
Average	-	-	41609038	7.35
a: the lines prefixed with letter “g” were phenotyped in this study.

## Sheet: Table S2
Table S2 Distribution of SNPs and INDELs on 19 chromosomes of B. napus
Chromosome	Length(Mb)	SNPs		INDELs
		Sum	Density(Kb-1)	Sum	Density(Kb-1)
A01	23.27	196446	8.44	31468	1.35
A02	24.79	182366	7.36	27592	1.11
A03	29.77	304935	10.24	51736	1.74
A04	19.15	213824	11.16	32579	1.7
A05	23.07	239004	10.36	36145	1.57
A06	24.4	281335	11.53	43513	1.78
A07	24.01	255914	10.66	40097	1.67
A08	18.96	186563	9.84	28179	1.49
A09	33.87	267473	7.9	42404	1.25
A10	17.4	209082	12.02	31562	1.81
A subgenome	238.68	2336942	9.95	365275	1.55
C01	38.83	228702	5.89	24884	0.64
C02	46.22	285744	6.18	31105	0.67
C03	60.57	446405	7.37	55890	0.92
C04	48.93	260006	5.31	28762	0.59
C05	43.19	153803	3.56	20341	0.47
C06	37.23	208556	5.6	23994	0.64
C07	44.77	244703	5.47	29732	0.66
C08	38.48	187060	4.86	24380	0.63
C09	48.51	190090	3.92	24303	0.5
C subgenome	406.72	2205069	5.35	263391	0.64
Total	645.4	4542011	7.65	628666	1.09

## Sheet: Table S3
Table S3 The annotation of SNPs and InDels in B. napus
Category	SNP		InDel
	No.	Percentage (%)	No.	Percentage (%)
Intergenic	2011139	44.28	223969	35.62
Upstream/Downstream	941690	20.73	189067	30.07
Upstream	471831	10.39	96459	15.34
Downstream	369135	8.13	68643	10.92
Upstream&Downstream	100724	2.22	23965	3.81
Genic	1589182	34.99	215630	34.31
UTR5	57432	1.26	17213	2.74
UTR3	82449	1.82	22723	3.61
Intron	667326	14.69	150990	24.02
Splicing	2809	0.06	2018	0.32
Exon	779166	17.15	22686	3.62
Synonymous	466835	10.28	/	/
Nonsynonymous	307655	6.77	/	/
Nonframeshift	/	/	10776	1.71
Frameshift	/	/	11370	1.81
Stopgain	3757	0.08	424	0.07
Stoploss	918	0.02	116	0.02

## Sheet: Table S4
Table S4 Summary of genome-wide significant association signals
Traita	Marker	Chr.	Position (bp)	Alleles	MAFb	-log10(P)	R2 (%)c	Years	Loci identified in previous studies
EAC	snp959512	A6	8070913	A/T	0.32	6.93	54.4	2011, 2012
EAC	snp1348001	A8	10188377	T/C	0.29	57.2	89.4	2011, 2012	Qiu et al., 2006; Li et al. 2014; Harper et al. 2012; Qu et al. 2017
EAC	snp1440614	A9	3329514	A/G	0.3	10	48.8	2011, 2012
EAC	snp2429000	C3	55708249	T/A	0.26	19.65	65.7	2011, 2012	Qiu et al., 2006; Li et al. 2014; Harper et al. 2012; Qu et al. 2017
EAC	snp2503765	C4	14725077	C/A	0.25	5.78	61.1	2012
EAC	snp3246736	C9	6023461	A/C	0.16	6.16	34.4	2011, 2012
GSC	snp149882	A1	22200039	C/A	0.08	7.62	2.1	2009, 2010
GSC	snp285415	A2	23648153	A/C	0.1	6.24	9.6	2009
GSC	snp415249	A3	14181023	A/T	0.06	7.33	4	2010, 2011
GSC	snp540042	A4	2113608	T/G	0.08	7.18	6.8	2011
GSC	snp527115	A4	658052	C/A	0.09	5.97	6.1	2010
GSC	indel127666	A5	7489638	-/A	0.28	6.29	46.1	2009, 2010, 2011
GSC	snp801658	A5	12674343	G/C	0.49	5.72	22.9	2009
GSC	snp846562	A5	17677438	G/A	0.13	7.98	13.7	2009, 2010, 2011
GSC	snp837818	A5	16791164	G/T	0.06	8.11	8.4	2009, 2010, 2011
GSC	snp805805	A5	13332100	C/T	0.06	7.26	7.5	2010
GSC	snp721973	A5	3658202	T/C	0.06	6.02	5.3	2010
GSC	snp740353	A5	5585632	C/T	0.06	6.7	4.7	2009, 2010
GSC	snp774819	A5	10198747	G/A	0.08	6.93	1.9	2009, 2011
GSC	snp971782	A6	9501238	G/C	0.48	5.8	35.3	2011
GSC	snp1064558	A6	21538026	A/T	0.16	5.74	13	2011
GSC	snp1076585	A6	22595731	G/A	0.08	5.99	6.3	2009
GSC	indel160911	A6	8467187	-/T	0.05	5.87	2.1	2011
GSC	snp1003512	A6	14085444	A/T	0.07	6.19	0.8	2009, 2010, 2011
GSC	snp1283216	A7	23518043	C/G	0.05	7.45	6.1	2009, 2010
GSC	snp1350591	A8	10814914	C/T	0.3	7	38.5	2009, 2010, 2011	Qu et al., 2015
GSC	snp1381226	A8	14173320	C/A	0.08	7.04	5.1	2009, 2010
GSC	snp1438406	A9	2677575	A/G	0.41	32.05	72.3	2009, 2010, 2011	Howell et a. 2003; Harper et al. 2012; Li et al. 2014; Lu et al. 2014; Qu et al. 2015
GSC	indel240140	A9	4104365	-/A	0.41	8.82	42.3	2009, 2010, 2011
GSC	snp1431371	A9	714717	A/C	0.06	7.51	9.4	2011
GSC	snp1452661	A9	6606955	A/T	0.06	7.31	0.2	2010, 2011
GSC	indel271438	A10	150752	G/-	0.05	5.85	0.1	2011
GSC	snp1833194	C1	8377437	A/G	0.14	7.14	14.8	2009, 2010, 2011
GSC	snp1873764	C1	18526083	C/T	0.28	5.9	1.2	2009
GSC	indel338983	C2	44954593	-/CT	0.4	12.56	53.4	2009, 2010, 2011	Howell et a. 2003; Harper et al. 2012; Li et al. 2014; Lu et al. 2014; Qu et al. 2015
GSC	snp2169599	C2	42767363	T/C	0.45	9.11	42.3	2009, 2010, 2011
GSC	snp2159841	C2	40453061	C/G	0.46	6.25	33.3	2009, 2010
GSC	snp2151519	C2	38665252	T/G	0.34	6.43	26.7	2009, 2010
GSC	indel318667	C2	2822652	-/TAGATGGT	0.05	6.42	0.2	2010, 2011
GSC	snp1999862	C2	5487652	C/A	0.05	6.56	0.1	2009, 2010, 2011
GSC	snp2413238	C3	53024924	G/T	0.27	11.45	47.6	2009, 2010, 2011
GSC	snp2427884	C3	55404759	A/T	0.23	7.77	37.4	2009, 2010, 2011	Qu et al., 2015
GSC	snp2200638	C3	3667081	T/A	0.07	7.26	4.1	2009, 2010, 2011
GSC	indel356383	C3	16784647	-/GAA	0.05	8.17	2.8	2009, 2010, 2011
GSC	snp2379554	C3	47405240	G/T	0.05	5.76	2	2010
GSC	snp2388849	C3	48732105	T/C	0.07	7.33	0.9	2010, 2011
GSC	snp2583732	C4	23273286	C/G	0.05	6.01	10.9	2011
GSC	snp2494692	C4	11868298	G/A	0.06	6.91	0.6	2009
GSC	snp3180043	C8	29432389	T/A	0.05	5.95	0.1	2010, 2011
GSC	indel479620	C9	3100014	TAGC/-	0.31	17.17	62.4	2009, 2010, 2011	Howell et a. 2003; Harper et al. 2012; Li et al. 2014; Lu et al. 2014; Qu et al. 2015
GSC	snp3246902	C9	6125345	C/T	0.23	11.92	33.5	2009, 2010, 2011
GSC	snp3234707	C9	983245	C/T	0.23	6.64	20.6	2010, 2011
GSC	snp3328487	C9	46693868	C/T	0.07	7.13	4.7	2009, 2010
GSC	indel485167	C9	21312881	-/T	0.09	5.98	4.4	2011
GSC	indel482865	C9	15340647	-/AA	0.05	6.9	0.1	2011
SOC	snp152386	A2	524995	G/A	0.06	6.71	19	2011, 2012
SOC	snp155038	A2	1408680	A/C	0.13	8.08	22.6	2009, 2010, 2012
SOC	snp430455	A3	15727479	G/T	0.08	8.39	24.1	2010, 2011, 2012	Delourme et al. 2006
SOC	snp546567	A4	3064696	T/C	0.12	5.88	13	2011
SOC	indel122313	A5	3601092	-/T	0.05	6.93	18.6	2011, 2012	Zhao et al. 2012
SOC	snp733528	A5	4796411	C/A	0.21	7.02	8.7	2012
SOC	snp842906	A5	17203691	C/T	0.28	7.9	13.4	2009, 2011, 2012
SOC	snp878606	A5	22076341	C/G	0.06	6.13	7.4	2010
SOC	snp949496	A6	6306282	T/C	0.06	5.94	4.1	2011	Delourme et al. 2006
SOC	indel179669	A6	23146567	-/T	0.05	7.75	8.7	2010, 2011, 2012	Sun et al. 2012
SOC	indel239189	A9	2850145	-/TA	0.06	6.78	14.6	2011	Liu et al 2016
SOC	snp1444416	A9	4588199	T/A	0.08	8.21	16.7	2011, 2012	Zhao et al. 2012
SOC	snp1448880	A9	5823392	C/T	0.13	6.03	2.7	2011
SOC	snp1778098	A10	15598961	C/A	0.33	6.03	13.8	2010	Liu et al 2016
SOC	snp2649172	C4	45317696	T/G	0.07	6.37	9.2	2012	Liu et al 2016
SOC	snp2988719	C7	23320307	T/C	0.05	6.33	13.4	2009
SOC	snp3250360	C9	8078468	G/A	0.06	6.34	13.6	2011, 2012
a: EAC, erucic acid content; GSC, glucosinolate content; SOC, seed oil content
b: Minor allele frequency (MAF)
c: The percentage of phenotypic variance explained by marker based on ANOVA.

## Sheet: Table S5
Table S5 The candidate genes for the associated loci detected by GWAS
Traita	Marker	Chromosome	Distance (kb)b	Candidate gene	Homologous genec	Annotation
EAC	snp1348001	A8	0	BnaA08g11130D	AT4G34520	3-ketoacyl-CoA synthase 18
EAC	snp1440614	A9	127	BnaA09g07080D	AT5G65110	Acyl-CoA oxidase 2
EAC	snp2429000	C3	24	BnaC03g65980D	AT4G34520	3-ketoacyl-CoA synthase 18
EAC	snp2503765	C4	22	BnaC04g16670D	AT2G27690	Cytochrome P450
EAC	snp3246736	C9	255	BnaC09g08890D	AT2G16280	3-ketoacyl-CoA synthase 9
GSC	snp285415	A2	21	BnaA02g33040D	AT5G23010	Methylthioalkylmalate synthase 1
GSC	snp774819	A5	91	BnaA05g15560D	AT5G25980	Glucoside glucohydrolase 2
GSC			23	BnaA05g15660D	AT1G47600	Beta glucosidase 34
GSC	snp846562	A5	21	BnaA05g23340D	AT3G16400	Nitrile specifier protein
GSC	indel160911	A6	300	BnaA06g14930D	AT1G21100	O-methyltransferase family protein
GSC			296	BnaA06g14950D	AT1G21130	O-methyltransferase family protein
GSC			291	BnaA06g14960D	AT1G21100	O-methyltransferase family protein
GSC	snp971782	A6	109	BnaA06g16980D	AT3G47960	Major facilitator superfamily protein
GSC	snp1003512	A6	180	BnaA06g20740D	AT3G47960	Major facilitator superfamily protein
GSC	snp1064558	A6	191	BnaA06g31890D	AT3G27785	Myb domain protein 118
GSC	snp1431371	A9	24	BnaA09g01260D	AT4G03050	2-oxoglutarate-dependent dioxygenase
GSC			20	BnaA09g01270D	AT4G03070	2-oxoglutarate-dependent dioxygenase
GSC			18	BnaA09g01280D	AT4G03070	2-oxoglutarate-dependent dioxygenase
GSC	snp1438406	A9		Bra035929 Lost in An genome	AT5G61420	Myb domain protein 28
GSC	indel240 140	A9	27	BnaA09g08410D	AT2G14750	Adenosine-5'-phosphosulfate kinase
GSC			78	BnaA09g08470D	AT5G26000	Thioglucoside glucohydrolase 1
GSC	snp1873764	C1	36	BnaC01g24060D	AT5G23010	Methylthioalkylmalate synthase 1
GSC			51	BnaC01g24080D	AT5G23010	Methylthioalkylmalate synthase 1
GSC			53	BnaC01g24090D	AT5G23010	Methylthioalkylmalate synthase 1
GSC	snp2169599	C2	192	BnaC02g40090D	AT5G25980	Glucoside glucohydrolase 2
GSC			195	BnaC02g40120D	AT5G26000	Thioglucoside glucohydrolase 1
GSC			206	BnaC02g40130D	AT5G26000	Thioglucoside glucohydrolase 1
GSC	indel338983	C2		Bo2g161590 Lost in An genome	AT5G61420	Myb domain protein 28
GSC	indel479620	C9	0	BnaC09g05300D	AT5G61420	Myb domain protein 28
GSC	indel485167	C9	244	BnaC09g23540D	AT4G12030	Bile acid transporter 5
GSC			243	BnaC09g23550D	AT4G12030	Bile acid transporter 5
SOC	snp152386	A2	211	BnaA02g00830D	AT5G11090	SHN Transcription Factors
			35	BnaA02g01260D	AT5G12420	Bifunctional Wax Ester Synthase / Diacylglycerol Acyltransferase
			286	BnaA02g01770D	AT5G13640	Phospholipid : Diacylglycerol Acyltransferase
SOC	snp430455	A3	82	BnaA03g32450D	AT3G12800	Dienoyl-CoA Reductase
SOC	snp546567	A4	186	BnaA04g04400D	AT3G54020	Inositolphosphorylceramide Synthase
			190	BnaA04g04410D	AT3G54010	Immunophilin-like FK506 binding protein
			211	BnaA04g04450D	AT3G53980	Lipid Transfer Protein
SOC	indel122313	A5	217	BnaA05g06400D	AT2G38670	CTP:phosphorylethanolamine cytidyltransferase
			17	BnaA05g06580D	AT2G38110	Glycerol-3-Phosphate Acyltransferase
			12	BnaA05g06620D	AT2G38040	Carboxyltransferase alpha Subunit of Heteromeric ACCase
			40	BnaA05g06710D	AT2G37940	Inositolphosphorylceramide Synthase
			59	BnaA05g06750D	AT2G37870	Lipid Transfer Protein
SOC	snp733528	A5	17	BnaA05g08550D	AT2G35490	Plastid Lipid-associated Protein
			190	BnaA05g09070D	AT2G34770	Fatty Acid 2-hydroxylase
SOC	snp842906	A5	184	BnaA05g22260D	AT3G18000	Phosphoethanolamine N-Methyltransferase
SOC	snp878606	A5	182	BnaA05g31780D	AT3G05420	Acyl CoA Binding Protein
SOC	snp949496	A6	268	BnaA06g11630D	AT1G17340	Sac domain-containing Phosphoinositide Phosphatase
			53	BnaA06g12060D	AT1G17840	ABC Transporter
			144	BnaA06g12430D	AT1G18280	Lipid Transfer Protein
SOC	indel179669	A6	32	BnaA06g35100D	AT2G01180	Phosphatidate Phosphatase
			105	BnaA06g35290D	AT5G47730	Sec14-like Protein
SOC	indel239189	A9	101	BnaA09g06090D	AT5G62470	MYB transcription factors
SOC	snp1444416	A9	243	BnaA09g08660D	AT2G16280	Ketoacyl-CoA Synthase
SOC	snp1448880	A9	196	BnaA09g10940D	AT1G63430	CDP-DAG Synthase
SOC	snp1778098	A10	175	BnaA10g23290D	AT5G08030	Glycerophosphoryl Diester Phosphodiesterase
			2	BnaA10g23670D	AT5G07230	Lipid Transfer Protein
			58	BnaA10g23790D	AT5G07360	Fatty Acid Amide Hydrolase
			106	BnaA10g23950D	AT5G07600	Pollen-surface Oleosin
SOC	snp2649172	C4	226	BnaC04g45430D	AT2G37700	CER1
			145	BnaC04g45500D	AT2G37870	Lipid Transfer Protein
			128	BnaC04g45550D	AT2G37940	Inositolphosphorylceramide Synthase
			48	BnaC04g45690D	AT2G38110	Glycerol-3-Phosphate Acyltransferase
			136	BnaC04g45790D	AT2G38530	Lipid Transfer Protein
			140	BnaC04g45800D	AT2G38540	Lipid Transfer Protein
			173	BnaC04g45860D	AT2G38670	CTP:phosphorylethanolamine cytidyltransferase
SOC	snp2988719	C7	138	BnaC07g17300D	AT5G43760	Ketoacyl-CoA Synthase
SOC	snp3250360	C9	226	BnaC09g11200D	AT1G63430	CDP-DAG Synthase
a: EAC: erucic acid content, GSC: glucosinolate content, SOC: seed oil content
b: The distance between the significant marker and the candidate gene
c: The homologous gene in Arabidopsis for the corresponding candidate gene of B. napus

## Sheet: Table S6
Table S6 Summary of pathways of the candidate genes for GSC
B. napus genes	Homologous genes in Arabidopsis	Pathway
BnaA09g08410D	AT2G14750 (APK1)	Co-substrate pathways
BnaA09g01270D	AT4G03070 (AOP1)	Aliphatic pathway
BnaA09g01280D	AT4G03070 (AOP1)	Aliphatic pathway
BnaC09g23540D	AT4G12030 (BAT5)	Aliphatic pathway
BnaC09g23550D	AT4G12030 (BAT5)	Aliphatic pathway
BnaA05g15660D	AT1G47600 (BGLU34)	Glucosinolate breakdown
BnaA05g15560D	AT5G25980 (BGLU37)	Glucosinolate breakdown
BnaC02g40090D	AT5G25980 (BGLU37)	Glucosinolate breakdown
BnaA09g08470D	AT5G26000 (BGLU38)	Glucosinolate breakdown
BnaC02g40120D	AT5G26000 (BGLU38)	Glucosinolate breakdown
BnaC02g40130D	AT5G26000 (BGLU38)	Glucosinolate breakdown
BnaA06g16980D	AT3G47960 (GTR1)	Glucosinolate-specific transporter
BnaA06g20740D	AT3G47960 (GTR1)	Glucosinolate-specific transporter
BnaC02g42260D	AT5G62680 (GTR2)	Glucosinolate-specific transporter
BnaC02g42280D	AT5G62680 (GTR2)	Glucosinolate-specific transporter
BnaA06g14930D	AT1G21100 (IGMT1)	Indole glucosinolate
BnaA06g14950D	AT1G21130 (IGMT4)	Indole glucosinolate
BnaC01g24060D	AT5G23010 (MAM1)	Aliphatic pathway
BnaC01g24080D	AT5G23010 (MAM1)	Aliphatic pathway
BnaC01g24090D	AT5G23010 (MAM1)	Aliphatic pathway
BnaC09g05290D	AT5G61420 (MYB28)	Aliphatic pathway
BnaC09g05300D	AT5G61420 (MYB28)	Aliphatic pathway
BnaA09g05480D	AT5G60890 (MYB34)	Indole pathway
BnaA09g01260D	AT4G03050 (AOP3)	Aliphatic pathway
BnaA02g33040D	AT5G23010 (MAM1)	Aliphatic pathway
BnaA06g14960D	AT1G21100 (IGMT1)	Indole glucosinolate
BnaA06g31890D	AT3G27785 (MYB118)	Benzenic pathway
BnaA05g23340D	AT3G16400 (NSP1)	Glucosinolate breakdown

## Sheet: Table S7
Table S7 List of the primers used in this study
Gene name	Primer name	Left sequence	Right sequence
BnaC09g05300D	P1	TGACCGGGAGTATTGCTTGT	ACTTTGGTCTTCCATCTTATCTC
BnaA09g08410D	P2	CGACATCGTTGCAATAACCA	ACAACGGTCCTTGTTTTTGTCC
BnaA10g23290D	P3	TCAATGTTGCACACCGAGGA	TCCCAACAACTCTAGGTGCA
BnaC04g45690D	P4	ACGTTTAATAACTGATGGAGT	ACCGTTGAAAAATCAAAAGCA
BnaA05g23340D	P5	TCATCAAAACGGTCATTGGTGA	TGCGATTATGTGAAAACAAGCGT
BnaA05g23340D	P6	TGTCGATCTAAGAGATTCCT	CCCAGGTCAGTTCTCTCAACAT
BnaA06g31890D	P7	ACCGGCAATGTTTCATGTCT	TGGTGCTCCACTAATTGTACCA
BnaA09g01260D	P8	GGCCTGGTGAAAGTGATAGGAA	TGATGCTAATGTTGCGGTTGG
BnaC04g45790D	P9	TCCATCACTCATCACTGCACA	ACATGGTTAAACCGGGAAGT
BnaC04g45800D	P10	AATGTAACCAACGGCCAACT	AGAGCGAGTGTGAGAGTTCA
